# Supplementary material for: Misreporting of Patient-Relevant and Study Design Elements in Anesthesiology Randomized Controlled Trials: An Observational Study
Source: Med Sci (Basel). 2025 Dec 3;13(4):299. doi: 10.3390/medsci13040299 (PMC12735231; doi:10.3390/medsci13040299)
Supplement: Supplementary file 1 [file medsci-13-00299-s001.zip]

Archive with 1 entries (1 files):
- medsci-4006082-supplementary.pdf
